# Supplementary material for: Hidden diversity in the Trichostomum brachydontium complex (Pottiaceae, Bryophyta) revealed by integrative taxonomy
Source: Front Plant Sci. 2026 Apr 21;17:1822444. doi: 10.3389/fpls.2026.1822444 (PMC13139172; doi:10.3389/fpls.2026.1822444)
Supplement: Supplementary file 1 [file SupplementaryFile1.zip]

Archive with 9 entries (8 files):
- Supplementary_material/
- Supplementary_material/Supplementary_FIGURE_S1.docx
- Supplementary_material/Supplementary_FIGURE_S2.docx
- Supplementary_material/Supplementary_FIGURE_S3.docx
- Supplementary_material/Supplementary_FIGURE_S4.docx
- Supplementary_material/Supplementary_TABLE S1.docx
- Supplementary_material/Supplementary_TABLE S2.docx
- Supplementary_material/Supplementary_TABLE S3.docx
- Supplementary_material/Supplementary_TABLE S4.docx
